# Supplementary material for: Alysicarpus poklianus (Fabaceae, Desmodieae), a new species from India
Source: PhytoKeys. 2016 Aug 16;(68):117–24. doi: 10.3897/phytokeys.68.9975 (PMC5029134; doi:10.3897/phytokeys.68.9975)
Supplement: XML Treatment for Alysicarpus poklianus [file phytokeys.68.9975-treatment1.xml]

<!DOCTYPE tp:taxon-treatment
  PUBLIC "-//TaxonX//DTD Taxonomic Treatment Publishing DTD v0 20100105//EN" "tax-treatment-NSO.dtd">
<tp:taxon-treatment xmlns:tp="http://www.plazi.org/taxpub"><tp:treatment-meta><kwd-group><label>Taxon classification</label><kwd><named-content content-type="kingdom">Plantae</named-content></kwd><kwd><named-content content-type="order">Fabales</named-content></kwd><kwd><named-content content-type="family">Fabaceae</named-content></kwd></kwd-group><mixed-citation publication-type="journal"><person-group><name><surname>Gholami</surname><given-names>Akram</given-names></name><name><surname>Pandey</surname><given-names>Arun K.</given-names></name></person-group><article-title><italic><tp:taxon-name><tp:taxon-name-part taxon-name-part-type="genus">Alysicarpus</tp:taxon-name-part> <tp:taxon-name-part taxon-name-part-type="species">poklianus</tp:taxon-name-part></tp:taxon-name></italic> (<tp:taxon-name><tp:taxon-name-part taxon-name-part-type="family">Fabaceae</tp:taxon-name-part></tp:taxon-name>, <tp:taxon-name><tp:taxon-name-part taxon-name-part-type="tribe">Desmodieae</tp:taxon-name-part></tp:taxon-name>), a new species from India</article-title><source>PhytoKeys</source><day>16</day><month>8</month><year>2016</year><volume>2016</volume><issue>68</issue><fpage>117</fpage><lpage>124</lpage><pub-id pub-id-type="doi">10.3897/phytokeys.68.9975</pub-id></mixed-citation></tp:treatment-meta><tp:nomenclature><tp:taxon-name>
            <tp:taxon-name-part taxon-name-part-type="genus">Alysicarpus</tp:taxon-name-part>
            <tp:taxon-name-part taxon-name-part-type="species">poklianus</tp:taxon-name-part>
            <object-id xmlns:xlink="http://www.w3.org/1999/xlink" content-type="ipni" xlink:type="simple">urn:lsid:ipni.org:names:60472842-2</object-id>
          </tp:taxon-name><tp:taxon-authority>A. Gholami &amp; A. K. Pandey</tp:taxon-authority><tp:taxon-status xmlns:xlink="http://www.w3.org/1999/xlink" xlink:type="simple">sp. nov.</tp:taxon-status><xref ref-type="fig" rid="F1">Fig. 1</xref><xref ref-type="fig" rid="F2">, 2</xref></tp:nomenclature><tp:treatment-sec sec-type="notes" id="SECID0ETPAC"><title>Note.</title><p>Diagnostic characters for <italic><tp:taxon-name><tp:taxon-name-part taxon-name-part-type="genus">Alysicarpus</tp:taxon-name-part> <tp:taxon-name-part taxon-name-part-type="species">poklianus</tp:taxon-name-part></tp:taxon-name></italic> include ovate leaves, 5–7 joint pods, easily separable septa and foveo-regulate spermoderm.</p></tp:treatment-sec><tp:treatment-sec sec-type="material" id="SECID0EEAAE"><title>Type.</title><p>INDIA. Maharashtra: Sinhgarh, <named-content xmlns:xlink="http://www.w3.org/1999/xlink" content-type="dwc:verbatimCoordinates" xlink:type="simple"><named-content content-type="geo-json" specific-use="{&#34;type&#34;:&#34;Point&#34;,&#34;coordinates&#34;:[73.755269,18.365664]}" id="NCID0ENAAE" xlink:type="simple">18°21’56.39”N, 73°45’18.97”E</named-content></named-content>, 587 m, 19 October 2014, <italic>Gholami &amp; Pandey 4642</italic> (holotype <named-content xmlns:xlink="http://www.w3.org/1999/xlink" content-type="dwc:institutional_code" xlink:type="simple">DUH</named-content>!, isotype <named-content xmlns:xlink="http://www.w3.org/1999/xlink" content-type="dwc:institutional_code" xlink:type="simple">BSD</named-content>!, <named-content xmlns:xlink="http://www.w3.org/1999/xlink" content-type="dwc:institutional_code" xlink:type="simple">CAL</named-content>!).</p></tp:treatment-sec><tp:treatment-sec sec-type="description" id="SECID0EABAE"><title>Description.</title><p>Annual, prostrate to procumbent, profusely branched, slender, 30–50 cm long, stem densely covered with long hairs.Stipules triangular to linear, scarious, acute striate, 3–7 mm long, glabrous with ciliate margins. Petiole 5–6 mm, hairy. Leaflets ovate to oval, 15–35 × 5–20 mm, apex rounded to mucronulate, both surfaces hairy though the density of hair on lower surface is more. Inflorescence axillary or terminal, 50–150 mm long, lax with stiff hairs. Flowers in pairs, 2–3 pairs along each rachis, subtended by deciduous bract and secondary bracts; pedicels 3–5 mm long. Bracts rounded to ovate, 3–4 mm long, acute, ciliate at margins with long hairs; secondary bracts 1–3 mm long, lanceolate to triangular, ciliate at margins with long hairs. Calyx much shorter than the first joint of the pod; 2–3 mm long, tube very short, c. 1 mm long, lobes acute, not imbricated, ciliate all over. Standard petal light pink, 2–3 mm long, emarginated at apex; wing petals dark pink, 3–3.5 mm long; keel petal boat-shaped, bent and folded, c. 3 mm long. Stamens diadelphous, 2–3 mm long. Ovary 1.5–3 mm long, pubescent. Pods cylindrical, 15–20 mm long, 1.5–2 mm broad, compressed, 5–7 jointed, clothed with straight and hooked hairs, septa between two joints of pod boat-shaped,easily separable. Seeds light to dark brown, 2 × 1 mm, oval, smooth, spermoderm rugulate.</p><fig id="F1" position="float" orientation="portrait"><label>Figure 1.</label><caption><p>
          <italic><tp:taxon-name><tp:taxon-name-part taxon-name-part-type="genus">Alysicarpus</tp:taxon-name-part></tp:taxon-name></italic>. <bold>A</bold> <italic><tp:taxon-name><tp:taxon-name-part taxon-name-part-type="genus">Alysicarpus</tp:taxon-name-part> <tp:taxon-name-part taxon-name-part-type="species">poklianus</tp:taxon-name-part></tp:taxon-name></italic> <bold>B</bold> <italic><tp:taxon-name><tp:taxon-name-part taxon-name-part-type="genus">Alysicarpus</tp:taxon-name-part> <tp:taxon-name-part taxon-name-part-type="species">hamosus</tp:taxon-name-part></tp:taxon-name></italic> <bold>C</bold> <italic><tp:taxon-name><tp:taxon-name-part taxon-name-part-type="genus">Alysicarpus</tp:taxon-name-part> <tp:taxon-name-part taxon-name-part-type="species">ovalifolius</tp:taxon-name-part></tp:taxon-name></italic> <bold>D</bold> Pod of <italic><tp:taxon-name><tp:taxon-name-part taxon-name-part-type="genus">Alysicarpus</tp:taxon-name-part> <tp:taxon-name-part taxon-name-part-type="species">poklianus</tp:taxon-name-part></tp:taxon-name></italic> <bold>E</bold> pod of <italic><tp:taxon-name><tp:taxon-name-part taxon-name-part-type="genus">Alysicarpus</tp:taxon-name-part> <tp:taxon-name-part taxon-name-part-type="species">hamosus</tp:taxon-name-part></tp:taxon-name></italic> <bold>F</bold> Pod of <italic><tp:taxon-name><tp:taxon-name-part taxon-name-part-type="genus">Alysicarpus</tp:taxon-name-part> <tp:taxon-name-part taxon-name-part-type="species">ovalifolius</tp:taxon-name-part></tp:taxon-name></italic> <bold>G, H</bold> Pod septa of <italic><tp:taxon-name><tp:taxon-name-part taxon-name-part-type="genus">Alysicarpus</tp:taxon-name-part> <tp:taxon-name-part taxon-name-part-type="species">poklianus</tp:taxon-name-part></tp:taxon-name></italic> and <italic><tp:taxon-name><tp:taxon-name-part taxon-name-part-type="genus">Alysicarpus</tp:taxon-name-part> <tp:taxon-name-part taxon-name-part-type="species">hamosus</tp:taxon-name-part></tp:taxon-name></italic> respectively.</p></caption><graphic xmlns:xlink="http://www.w3.org/1999/xlink" xlink:href="phytokeys-068-117-g001.jpg" position="float" orientation="portrait" xlink:type="simple" id="oo_99491.jpg"/></fig><fig id="F2" position="float" orientation="portrait"><label>Figure 2.</label><caption><p>Seed and spermoderm pattern. <bold>A, B</bold> <italic><tp:taxon-name><tp:taxon-name-part taxon-name-part-type="genus">Alysicarpus</tp:taxon-name-part> <tp:taxon-name-part taxon-name-part-type="species">poklianus</tp:taxon-name-part></tp:taxon-name></italic> <bold>C, D</bold> <italic><tp:taxon-name><tp:taxon-name-part taxon-name-part-type="genus">Alysicarpus</tp:taxon-name-part> <tp:taxon-name-part taxon-name-part-type="species">hamosus</tp:taxon-name-part></tp:taxon-name></italic> <bold>E, F</bold> <italic><tp:taxon-name><tp:taxon-name-part taxon-name-part-type="genus">Alysicarpus</tp:taxon-name-part> <tp:taxon-name-part taxon-name-part-type="species">ovalifolius</tp:taxon-name-part></tp:taxon-name></italic>.</p></caption><graphic xmlns:xlink="http://www.w3.org/1999/xlink" xlink:href="phytokeys-068-117-g002.jpg" position="float" orientation="portrait" xlink:type="simple" id="oo_99492.jpg"/></fig><!--PageBreak--><!--PageBreak--></tp:treatment-sec><tp:treatment-sec sec-type="etymology" id="SECID0EUGAE"><title>Etymology.</title><p>The species is named in honor of Prof. D.S. Pokle who has done extensive work on the taxonomy of the genus <italic><tp:taxon-name><tp:taxon-name-part taxon-name-part-type="genus">Alysicarpus</tp:taxon-name-part></tp:taxon-name></italic> in India.</p></tp:treatment-sec><tp:treatment-sec sec-type="distribution" id="SECID0EBHAE"><title>Distribution and habitat.</title><p>Maharashtra (Fig. <xref ref-type="fig" rid="F3">3</xref>), India, growing on gravely slopes along roadsides at 500–600 m elevation.</p><fig id="F3" position="float" orientation="portrait"><label>Figure 3.</label><caption><p>Distribution of <italic><tp:taxon-name><tp:taxon-name-part taxon-name-part-type="genus">Alysicarpus</tp:taxon-name-part> <tp:taxon-name-part taxon-name-part-type="species">poklianus</tp:taxon-name-part></tp:taxon-name></italic> in Maharashtra, India</p></caption><graphic xmlns:xlink="http://www.w3.org/1999/xlink" xlink:href="phytokeys-068-117-g003.jpg" position="float" orientation="portrait" xlink:type="simple" id="oo_99493.jpg"/></fig></tp:treatment-sec><tp:treatment-sec sec-type="phenology" id="SECID0ECIAE"><title>Phenology.</title><p>Flowering from August to October; fruiting from September to November.</p></tp:treatment-sec></tp:taxon-treatment>
